# Supplementary material for: Transfer of training—Virtual reality training with augmented multisensory cues improves user experience during training and task performance in the real world
Source: PLoS One. 2021 Mar 24;16(3):e0248225. doi: 10.1371/journal.pone.0248225 (PMC7990292; doi:10.1371/journal.pone.0248225)
Supplement: S1 Data — (XLSX) [file pone.0248225.s005.xlsx]

## Sheet: real task- completion times
Real task times (seconds)
		RO group						NC group						ATV group
		Runs
	participants	1st	2nd	3rd	4th	5th		1st	2nd	3rd	4th	5th		1st	2nd	3rd	4th	5th
	1	85	71	69	68	62		214	78	112	62	61		73	62	54	91	56
	2	116	62	46	55	55		56	53	57	49	41		57	114	51	49	71
	3	207	86	70	62	55		89	79	115	63	58		84	71	62	55	65
	4	96	66	65	87	78		67	49	119	118	49		101	58	59	67	53
	5	201	97	74	122	63		76	58	61	54	55		125	102	107	100	69
	6	124	58	66	81	78		87	57	49	49	46		89	55	78	63	61
	7	162	117	105	98	105		90	61	58	68	56		69	55	48	56	42
	8	93	59	63	50	42		68	57	48	65	37		103	62	42	46	57
	9	112	77	76	74	59		148	70	62	56	56		71	40	105	46	42
	10	72	55	51	39	44		105	65	61	69	58		55	41	55	35	34
	11	91	65	70	89	74		80	58	53	47	47		65	59	45	50	41
	12	126	73	71	82	69		58	65	76	75	70		85	105	79	100	79
	13	65	62	57	47	70		131	217	154	144	84		75	52	63	94	51
	14	101	69	63	70	63		75	51	52	52	58		89	53	66	62	42

## Sheet: ITQ
ITQ		Participants
		ATV group	1	2	3	4	5	6	7	8	9	10	11	12	13	14	15	16	17	18
		1	7.5	6.8	7.5	5.2	5	1.7	7.5	6.9	5.1	6.9	8.9	8.3	9.7	1.5	6.7	6.7	6.8	6.9
		2	9.2	8	6.5	8	5	7.8	7.8	6.5	5	9.3	8	5	8	5	7.8	7.9	7.7	6.5
		3	9.8	7.2	2.7	5	5.8	2.6	5.6	10	5.8	5.8	7.2	7.2	8.8	2.7	8.6	8.8	8.7	5.7
		4	2.6	1.4	7.3	0.2	2.7	1.4	6	5.8	1.5	0.2	0.3	1.6	6	4.5	1.5	2.8	2.8	1.5
		5		7.9	2	7.8	7.9	8	2	1	2	3.5	5.1	5	6.1	3.7	9	9.3	6.5	6.8
		6	6.6	7.2	2.6	4.2	5.7	0	1.4	5.7	0	2.6	5.7	1.2	5.7	1.2	7	4.2	7	7
		7	8	6.4	6.3	6.4	6.4	1.9	6.5	6.5	7.3	7.9	4.9	7.2	8.6	4.2	7.8	7.9	6.3	7.1
		8	2.1	0.5	5	0.5	2.1	0.5	7.5	3	3	2.2	5.2	8	9	0.5	4.5	9.4	9.4	4.5
		9	4.8	0.5	7.8	0.5	5	0.8	6.4	1.8	0.5	6.2	4.8	3.2	8	0.5	1.8	3.2	3.2	1.8
		10	6.1	1.7	5.1	2.1	4.7	1.8	4.5	5.2	5.2	3.4	3.5	6.3	7.5	7.7	6.3	7.7	4.8	7.6
		11	6.5	3.4	4.4	7.9	7.9	3.4	1.9	5	7.9	7.8	7.9	8.3	9.4	9.1	9.2	2.1	0.3	6.7
		12	8.6	0.2	10	0.2	8.6	4.3	8.4	5.7	10	1.5	5.5	1.4	7.2	4	5.6	2	4.4	4.6
		13	5	2.7	7.8	2.7	4.9	2	7.7	3.5	0.8	8.8	2.8	0.7	9.1	0.8	6.3	3.2	2	7.8
		14	5.7	4.5	7.2	4.2	5.7	2.7	5.8	5.8	7.2	5.7	8.5	7	7.2	7.4	7.2	7.2	7.4	7.1
		NC group	1	2	3	4	5	6	7	8	9	10	11	12	13	14	15	16	17	18
		1	8.8	8.4	6.3	8.9	6.7	5	6.3	7.1	3	6.7	7.5	7.2	8.2	6.5	7.9	10	10	8.5
		2	10	5.6	1.3	4.2	8.6	0.3	4.3	3.5	10	2.6	5.4	7.7	10	0.1	8.2	6.9	7.5	8.9
		3	2.1	1.9	7.8	1.8	1.8	0.5	6.3	2.5	1.3	3.3	1.7	4.9	9.3	0	5	5	3.6	9.2
		4	4.9	3.2	7.8	3.2	5	0.6	6.5	7.8	9.3	5	7.9	9.5	7.8	0.5	4.8	7.5	3.4	6.8
		5	6.5	6.5	4.9	8	7.8	6.6	4.9	3.3	1.8	6.5	7.5	6.2	6.6	4.9	8	4.9	0.6	6.3
		6	6.3	0.5	8.8	6.5	4.9	8	0.5	3.4	5	3.3	3.5	7.7	7.6	1.9	3.5	7.7	4.9	7.8
		7	8.6	5.7	7	6.7	4.3	1.3	7.2	5.8	1.3	5.7	5.7	7.3	8.7	0	5.7	7.2	8.8	7.4
		8	6	5.5	8.9	9.5	9.5	0.4	10	1.2	10	10	10	8.5	10	1.2	4.1	10	8.5	1.2
		9	6.4	1.9	6.2	3.2	1.9	0.5	7.8	5.8	7.7	6.2	4.9	6.1	7.7	8	4.9	7.8	9.2	6.2
		10	7.8	1.8	9.2	0.7	6.4	1.7	6.2	6.4	4.7	3.3	3.3	6.4	7.7	9.3	7.8	4.9	6.5	2
		11	4.8	3.4	4.9	1.8	4.9	0.5	5	5	0.6	1.9	6.4	6.4	6.4	0.7	1.8	4.8	6.5	6.4
		12	8.7	4.9	2.8	1.8	8.6	5	2.7	2.8	6.7	7.3	7.3	4.9	6.6	9.3	9.3	5	3.3	8.3
		13	7	2.7	8.8	1.2	8.8	0.2	8.8	1.4	65.6	0.1	0.2	8.8	8.7	0.2	6	8.7	7.2	8.6
		14	2	4.6	8	7.7	0.8	0.5	7.7	4.8	0.6	2	2	7.8	9.2	0.7	2	6.5	3.1	5

## Sheet: PQ
PQ		participants
		ATV group	1	2	3	4	5	6	7	8	9	10	11	12	13	14	15	16	17	18	19	20	21	22	23	24	25	26	27	28	29	30	31	32
		1	9	8.8	7.5	7.5	9	6.2	8.2	3	7.5	9	8.7	8.9	6	7.5	7	7.5	7.5	8.2	7.2	7.5	7.7	7.2	7.2	7.5	7.4	0.7	1.7	7.5	7.5	9	7.5	8
		2	5	3.4	5	7.8	6.5	5	6.5	5.2	6.5	3.4	6.5	6.5	3.2	7.7	3.5	6.5	6.5	5	2.7	4.8	6.7	6.5	6.5	6.7	6.7	3.5	6.5	6.5	3.5	6.5	6.5	6.4
		3	7	4.2	5.7	7.2	8.2	7.2	7.2	5.6	8.6	7.2	8.7	8.7	5.8	8.6	4.3	4.4	7.2	8.8	10	5.6	8.4	7.5	7.5	7.1	8.7	8.7	2.5	8.8	7.1	8.6	5.7	8.6
		4	7.2	7.2	6.6	7.2	7.1	6.4	6.3	7.1	7.7	7.2	7.7	8.2	7.3	6	7.2	7.1	6.8	6.8	3.2	7.8	8.2	3.4	3.3	7.2	7.2	2.6	5.7	5.8	6.8	6.8	6	7.5
		5	6.3	6.2	4.7	5.1	5.1	6.7	6.5	6.3	6.4	6.3	6.5	8	6.7	7	6.8	8.2	8	8	8.2	4.7	5.2	4.8	4.8	6.3	6.5	6.3	5	5.1	5.2	8	5.3	6.5
		6	8.1	8.4	8.6	9.8	9.8	7.1	8.6	5.6	8.2	8.7	9.8	9.7	8.7	9.9	8.6	7.3	7.1	9.9	9	7.2	8.1	8.8	8.9	8.6	10	1.2	4.2	9.8	8.5	9.8	8.4	8.4
		7	7.2	7.6	6.4	6.4	6.4	6.4	6.5	5.2	7.8	7.3	7.3	7.3	7.3	4.9	8.1	7.2	8.6	5	2.2	7.9	2.3	7.7	2.9	7.1	1.9	7.3	8.6	6.4	10	8.6	8.7	8.7
		8	6	5	3.1	5	6	2	5	1.9	6.2	7.2	6.2	6.2	5	5	5	6.1	6.1	5	7.9	4.5	4.5	7.9	6.8	3.2	4.5	2	4.5	1	4.5	4.5	3.3	7.3
		9	6.3	5	9.4	6.4	5	6.4	6.4	7.9	8	6.4	6.4	6.5	7.8	6.8	6.4	6.5	6.5	7.9	5	7.6	7.8	2.3	3.4	6.6	7.7	6.7	7.6	7.8	4.9	6.4	7.8	6.6
		10	6.5	6.5	6.5	8.1	8.1	6.5	6.4	6.5	7.6	6.4	7.6	5	3.5	6.5	5	6.5	6.2	7.2	8	7.5	8.1	7.9	6.9	3.1	8.1	2.1	2.1	6.5	6.5	9.5	8.1	5.2
		11	6.6	5.1	5	6.8	9.8	8.2	3.7	3.9	9.8	7.5	9.6	9.3	9.5	8.4	8.3	7.7	3.4	8.2	4.5	9.6	5.5	8.2	2.5	7.5	7.6	5.2	8.3	9.8	8.2	9.1	5.5	6.8
		12	8.7	8.5	8.7	5.7	7.2	8.6	8.3	8.1	7.2	8.5	7.3	8.3	7.3	8.7	7	8.5	7.2	8.7	5.2	8.7	8.6	1.2	8.5	1.5	8.9	1.2	7.1	8.6	7.2	10	8.8	8.7
		13	8	9	8.1	9.1	7.9	6.7	7.9	6.6	9.1	9.2	7.8	7.9	7.9	9.3	7.8	9.1	8	9.3	9.2	9.1	9.1	9.2	8	2	9.1	3.5	2	9	6.6	9	9.2	8
		14	8.6	5.8	4.3	4.3	4.3	2.8	4.3	4.2	5.6	4.5	7.2	7.2	4.4	2.6	2.6	2.6	5.8	4.4	1.2	4.4	4.5	5.5	0.2	0.2	4.3	8.7	5.7	4.3	4.3	5.7	4.2	6
		NC group	1	2	3	4	5	6	7	8	9	10	11	12	13	14	15	16	17	18	19	20	21	22	23	24	25	26	27	28	29	30	31	32
		1	8.6	8.5	6.9	8.5	1.3	5	8.6	4.9	6.4	7.1	1.8	1.2	2.7	6.4	7.2	6.8	8.6	8.5	7.4	0	7.9	6.9	7	7.2	7.5	2.6	4.2	9.2	7.1	9.1	8.1	9.4
		2	7.3	6.6	6.5	5.7	3	6.7	7.8	7.5	8.9	6.5	1	1	7.5	7.6	7.7	6	7.6	9.1	4.4	8.3	7.9	6.6	6.6	8	7.9	0.5	4.9	1.5	7.7	9.7	6.5	5.5
		3	7.2	7.3	7.2	7.2	5.7	5.5	5.7	5.4	5.2	5.4	5	7.2	5.6	5.7	6.1	6.4	6.9	5.7	6	6.1	6.3	3.6	4.8	6.7	6.4	5	6.5	6.4	6.7	7	6.9	5.7
		4	6.5	6.3	4.9	4.7	0.5	5.1	5	3.3	4.9	3.3	0.6	0.7	3.5	3.3	1.9	2	2	6.4	5.1	6.3	3.3	6.7	6.7	6.4	6.7	4.9	3.1	7.7	3.1	7.6	6.2	4.9
		5	8	6.5	6.5	6.5	1.1	6.5	6.4	5.5	6.4	6.4	1.2	1.2	1.2	4.8	5.2	5.2	6.4	6.4	3.6	5.2	5.2	6.5	6.5	5	5.4	2	6.9	5	5	6.5	6.5	0.5
		6	7.1	2.6	5.7	7.1	0	7.1	7.1	5.6	8.6	2.5	5.6	4.2	1.3	5.5	5.6	5.8	7.1	8.6	4.4	7.1	5.6	9.8	10	10	7.2	1.1	1.3	7.2	2.6	7.1	7.3	5.9
		7	8.6	7.2	8.6	8.7	8.6	8.6	8.6	8.6	8.7	7.2	7.2	8.7	8.7	8.7	7.2	4.3	7.2	8.7	8.6	8.6	8.6	8.7	8.7	8.6	8.6	8.6	5.7	7.2	7.2	8.7	7.2	8.7
		8	7.1	7.1	5.5	7.1	10	10	9	9	10	10	10	10	7.2	7.2	5.5	8.6	7	7	3	7	8.6	8.7	8.7	8.6	8.6	0.1	2.6	10	8.5	8.5	7.2	10
		9	6.3	5	6.5	5	6.4	6.3	6.2	6.3	4.6	4.9	6.2	6.2	4.8	6.3	4.9	4.8	6.3	6.4	3.6	6.2	7.5	6.4	6.4	6.2	6.3	3.6	6.3	4.6	4.9	5	4.9	5
		10	4.9	4.9	5	4.8	0.7	4.8	5.7	0.5	4.9	4.9	0.5	4.9	4.9	4.9	5.1	5	9.2	4.9	5.1	9.3	0.5	5.1	5.1	4.9	0.6	4.9	0.5	4.7	9.4	5	5.1	4.9
		11	6.5	7.9	6.3	7.8	6.4	8	7.8	6.5	8	6.4	5	4.9	4.9	6.3	7.8	4.9	6.4	6.6	8.1	6.5	7.9	9.4	6.7	4.9	6.4	1.9	4.9	4.9	4.8	9.3	4.8	7.7
		12	6	7.2	5.9	5.4	0.2	4.2	5.9	4	3.6	4.8	0.5	0.3	5.1	6.3	5.4	6.2	6.6	5.9	3.7	9.3	9.1	5	4	8.3	8.1	7.2	4.8	8.6	6.6	8.8	8.7	6.4
		13	8.9	8.9	8.7	8.7	0.3	7	7	6	8.8	7.2	1.5	1.5	3	7.4	7.3	7.2	7	8.5	7.2	6	9	8.6	8.5	8.8	8.8	0.2	4.2	7.1	5.7	7.2	7.2	8.8
		14	4.3	1.2	2.8	3	0.2	1.5	3	1.5	3	3.2	0.2	0.2	0.2	1.5	1.5	0.2	0.2	2.8	8.5	6	6	7	7.2	6	3	1.5	1.5	4.5	0.2	6	7.5	1.5

## Sheet: SSQ
SSQ
	ATV	BASE	Nausea	Oculo- motor	Disorientation
			0	1	0
			2	2	0
			1	1	0
			0	2	0
			5	12	2
			0	3	0
			4	1	0
			3	4	0
			1	3	0
			0	2	0
			2	1	0
			0	2	0
			0	3	0
			0	1	0
			18	38	2
		ATV 1st	Nausea	Oculo- motor	Disoreintation
			0	1	0
			2	2	0
			2	1	0
			0	4	0
			6	12	3
			0	3	0
			0	0	0
			2	1	0
			0	3	0
			0	3	0
			2	1	0
			0	2	0
			0	2	0
			0	0	0
			14	35	3
		ATV 5th	Nausea	Oculo- motor	isorientation
			0	1	0
			2	4	0
			0	0	0
			0	3	0
			4	9	2
			0	2	0
			0	0	0
			2	3	0
			0	3	0
			1	2	0
			3	0	0
			0	2	0
			0	1	0
			0	0	0
			12	30	2
	NC group	BASE	Nausea	Oculomotor	Disorientation
			0	3	0
			2	2	0
			0	0	0
			0	1	0
			0	2	0
			4	4	1
			0	3	0
			1	3	0
			1	3	0
			3	0	0
			1	1	0
			3	5	0
			1	2	0
			0	0	0
			16	29	1
		NS 1st	Nausea	Oculo- motor	DISorientation
			0	3	0
			0	2	0
			0	0	0
			0	0	0
			0	3	0
			3	2	0
			0	2	0
			1	1	0
			1	1	0
			2	0	0
			0	1	0
			0	2	0
			0	1	0
			0	0	0
			7	18	0
		NS 5th	Nausea	Oculo- motor	Disorientation
			0	3	0
			1	0	0
			1	0	0
			1	0	0
			0	3	0
			3	2	1
			0	0	0
			0	0	0
			1	1	0
			3	0	0
			0	0	0
			0	2	0
			0	1	0
			0	0	0

## Sheet: NASA_TLX
NASA TLX - real task											NASA TLX - virtual task
		RO group											ATV group
		Mental demand	Physical demand	Temporal demand	Performance	Effort	Frustration						Mental demand	Physical demand	Temporal demand	Performance	Effort	Frustration
		5.4	5.2	8	3.2	5.2	6.2						8	6.1	6.6	3.2	5.7	7.8
		3	0.7	9.8	7.5	9.8	2.5						8.1	6.5	6.7	4.4	7.5	8.9
		2.2	6.4	6.4	1.2	5.5	3.6						6.1	1.4	7.7	6.9	3.8	5.4
		5.3	9.7	8	4.2	7	9.2						5.5	1.1	6.8	2.1	5.6	5.3
		1.7	6	6.8	7.3	3.2	1.8						6.8	8.7	8.5	3.2	7.5	7.2
		4.6	6.5	7.1	7	7.5	6.2						3.5	1.6	9.8	7.5	8.4	3.9
		1.6	3	2.3	9.4	3.1	1.6						5	5	5	6.9	6.2	5
		5.7	6	8.1	9.8	6.6	0.3						2.3	1.6	5.6	3.4	3.1	2.5
		1	6.2	5.3	2.5	3.8	8.5						5.8	5.8	8.1	5.7	8.1	6
		1.8	1.9	3.7	8.1	7.6	2.8						3.7	3.7	5.1	6.3	6.8	3.1
		6.1	6.8	6.1	5.7	7.5	6.8						6.2	2.5	7.5	7.5	7.5	7.5
		5.6	3.1	6.8	3.8	7.2	5.7						3	1.5	9.3	8.5	7.5	5.8
		6	7.5	6.8	6.4	6.8	5						2.2	1.8	8.7	1.2	8.1	2.2
		1.8	1.8	8.1	6.9	7.5	2.5						7.5	1.4	8.7	6.3	6.3	8.7
		ATV group											NC group
		Mental demand	Physical demand	Temporal demand	Performance	Effort	Frustration						Mental demand	Physical demand	Temporal demand	Performance	Effort	Frustration
		4.8	8.1	9.5	2.2	9.1	8.1						6.8	5	8.1	7.5	9.3	3.7
		8.7	8.5	8.9	3.8	7.1	8.1						7.2	6.2	5.1	7.5	5	3.1
		3.1	7.5	8.3	7.5	5.8	1.5						7.5	7	8.7	8.2	8.7	5
		6.8	7.9	8.1	2	7.9	7.3						5.5	4.1	7.5	5	6.3	8.8
		8.4	10	10	1.9	9.8	9.7						5.4	1.2	5.4	6.9	6.8	3.7
		3.1	8.8	10	1.2	10	9.3						6.2	1.2	6.8	6.9	3.5	3.9
		8.1	9.3	8.1	9.8	8.7	7.5						6.8	4.3	6.8	7.5	7.5	4.3
		2.2	5.2	6.7	7.2	5.2	6.6						6.8	5.6	6.8	8.8	7.5	2.5
		6.2	7.5	8.7	7.5	7.7	6.2						5.6	3.7	8.1	6.9	9.3	7.3
		5.2	6.8	6.2	7.2	6.6	5.1						6.8	3.7	6.8	8.5	7.5	3.1
		6.8	7.5	7.5	8.4	7.5	7.5						4	0.5	1	7.3	4.8	0.5
		1.1	7.9	5.6	3.2	8.3	6.6						7	1.2	8.9	4.3	5.1	6.7
		6	7.1	8.8	3.8	8.1	6.8						1.8	0.2	2.5	2.5	7.5	1.8
		6.8	6	7.5	6.9	6	5.6						3.1	1.8	3.9	8.5	3.6	1.8
		NC group
		Mental demand	Physical demand	Temporal demand	Performance	Effort	Frustration
		8.5	10	8.5	5	9.3	3.7
		7.5	7.5	6.8	6.9	3.1	6.8
		6	7.5	8.1	4.5	6.8	7.5
		3.6	8.3	9.3	3.2	8.3	10
		4.8	8.1	8.1	8.2	8.7	4.8
		6.8	7.5	8.7	8.5	6.8	6.5
		9.3	9.3	9.3	8.2	9.3	4.3
		5.6	10	7.7	8.8	8.1	0.2
		8.7	9.8	9.8	1.9	9.8	8.1
		7.5	7.7	7.7	6.5	8.7	6.2
		3.7	5.6	4.8	7.9	5.2	1.8
		5.2	5.1	9.8	0.2	6.4	9.8
		1.2	7.5	8.1	0.7	6.8	8.1
		8.7	8.7	8.1	7.5	9.3	6.2
